# Supplementary material for: Pressure-Induced Assembly of Organic Phase-Change Materials Hybridized with Expanded Graphite and Carbon Nanotubes for Direct Solar Thermal Harvesting and Thermoelectric Conversion
Source: Nanomaterials (Basel). 2024 Dec 21;14(24):2047. doi: 10.3390/nano14242047 (PMC11678627; doi:10.3390/nano14242047)
Supplement: Supplementary file 1 [file nanomaterials-14-02047-s001.zip]

Archive with 3 entries (3 files):
- nanomaterials-3362539-supplementary.pdf
- Video S1.mp4
- Video S2.mp4
